# Supplementary material for: Knowledge, Attitude, and Awareness of Adolescents on the Emergency Management of Traumatic Dental Injuries
Source: Dent J (Basel). 2026 Mar 19;14(3):182. doi: 10.3390/dj14030182 (PMC13025531; doi:10.3390/dj14030182)
Supplement: Supplementary file 1 [file dentistry-14-00182-s001.zip]

Archive with 1 entries (1 files):
- dentistry-4026242-supplementary.pdf
